# Supplementary material for: High-intensity interval training is an effective exercise mode to maintain normal blood pressure during pregnancy: a randomized control trial
Source: Sci Rep. 2024 Nov 14;14:27975. doi: 10.1038/s41598-024-79552-3 (PMC11564664; doi:10.1038/s41598-024-79552-3)
Supplement: Supplementary file 1 — Supplementary Material 1 [file 41598_2024_79552_MOESM1_ESM.xlsx]

## Sheet: Sheet1
participant	group	Age	BMI	body weight	Education	Trimester	Week of gestation	Parity	how many childbirth	PRE IPAQ - category of physical activity level	PRE IPAQ MET - level of PA in MET	meet/don't meet WHO recommendations	systolic BP at rest (baseline)	diastolic BP at rest (baseline)	HR at rest (beat⸳min−1)	HRmax beat/min	VO2peak ml/kg/min	pre-test HR sk/min	pre-test VO2 ml/kg/min	post-test HR beats/min	Post-test VO2 ml/kg/min	systolic Bp after 60-minute rest (rest values)	diastolic BP after 60-minute rest (rest values)	2systolic BP at rest (baseline)	2diastolic BP at rest (baseline)	2HR at rest	2HRmax beat/min	2VO2peak ml/kg/min	2pre-test HR sk/min	2pre-test VO2 ml/kg/min	2post-test HR sk/min	2Post-test VO2 ml/kg/min	2 systolic Bp after 60-minute rest (rest values)	2 diastolic BP after 60-minute rest (rest values)
01/HM/1/21	TR	36	23	62	higher	3	28	0	0	2	2826	1	110	75	63	157	25.9	78	3.8	86	3.9	103	75	108	64	61	164	28.6	78	6.3	86	8.2	101	68
02/HM/1/21	TR	30	24.2	71	higher	2	26	0	0	2	1999.5	1	119	76	76	169	27	82	2	117	3.1	104	66	117	75	68	169	26	79	7.2	118	6.1	98	75
03/HM/1/21	TR	28	24.8	62.1	higher	2	19	1	1	3	4626	1	111	73	81	144	18.6	99	1.9	96	1.6	91	64	99	69	90	148	20	79	7.2	118	6.1	105	76
04/HM/1/21	TR	34	21.9	59.9	higher	2	21	0	0	2	2382	1	112	68	85	169	21.2	74	3.5	109	5.5	97	64	104	64	83	164	25.6	94	3.2	126	6.7	110	72
05/HM/1/21	TR	25	27.1	72.3	higher	3	27	0	0	2	1485	1	130	82	75	179	25.5	91	5.7	112	5.7	118	71	131	78	79	157	20.7	87	8.3	91	4.6	130	76
06/HM/1/21	TR	30	19.8	50.8	higher	2	14	0	0	2	2382	1	103	62	87	176	27.4	157	5.1	105	5.5	120	65	97	65	86	162	28.5	82	5.6	103	5.9	97	61
07/HM/1/21	TR	42	27.3	84.7	secondary	2	19	1	3	3	4798	1	98	64	76	176	27.4	89	4.4	114	7	99	65	101	66	77	169	24.5	82	2.3	108	4.3	105	76
08/HM/1/21	TR	31	19.8	58.9	higher	2	20	0	0	2	1220	1	124	78	85	166	29.63	101	2.1	146	2.1	113	68	97	66	81	166	32.5	93	3.6	116	5.6	102	65
09/HM/1/21	TR	24	27.9	88	secondary	2	13	0	0	2	990	1	128	81	95	176	24.6	100	5.7	133	5.7	111	75	120	78	88	166	21	111	4.5	100	5.6	116	76
10/HM/1/21	TR	31	24.7	71.7	higher	2	17	0	0	1	1584	2	129	85	81	171	24.8	114	4.9	120	6.4	120	88	132	68	102	169	23.8	126	4.7	127	6.4	131	84
11/HM/1/21	TR	29	22.9	67.1	higher	2	24	1	1	3	9732	1	113	67	69	179	32.7	101	5.9	130	7.7	121	74	113	65	76	171	26.3	95	3.2	134	5.2	112	59
12/HM/1/21	TR	30	20.8	61	higher	2	20	1	2	3	4578	1	93	64	93	155	24.7	82	6.4	106	1.2	103	59	100	61	95	162	23.7	86	3.4	98	5.6	96	64
13/HM/1/21	TR	35	23.3	62.1	higher	2	18	0	0	3	5918	1	109	70	100	157	27.9	107	9.5	121	2.1	121	79	103	71	99	166	27.4	89	3.3	113	6.3	101	73
14/HM/1/21	TR	28	22.2	65.1	higher	2	21	0	0	3	3820	1	102	62	79	164	25.63	87	2.9	103	2	98	60	94	58	78	179	27.39	108	1.6	125	3	105	59
16/HM/1/21	TR	27	23.7	62.6	higher	2	24	0	0	3	4746	1	119	76	93	173	27.6	112	3.9	120	4.9	112	66	94	56	96	179	29	141	4.3	129	7.1	112	74
17/HM/1/21	TR	31	24.8	67.1	higher	2	18	1	2	3	4158	1	109	78	91	160	26.3	73	6.4	105	3.6	110	69	116	68	84	164	24.8	87	1.8	100	4	106	71
18/HM/1/21	TR	27	27.1	67.1	secondary	2	16	1	1	3	4692	1	110	72	95	169	26.5	85	4.5	102	4.3	98	71	104	67	68	169	28	78	4.6	93	5.2	104	62
19/HM/1/21	TR	30	27.2	72.6	higher	2	23	1	1	1	504	2	97	73	66	164	23.8	85	4.8	94	5.4	92	65	105	67	60	166	24.7	71	4.2	107	3.5	100	67
20/HM/1/21	TR	29	23.1	72	higher	2	17	1	1	2	1386	1	119	81	79	162	22.3	85	4.5	102	3	100	71	115	78	87	166	24.1	114	1.9	108	5.1	114	68
21/HM/1/21	TR	37	26.9	77.1	higher	2	15	1	1	2	1950	1	122	79	76	169	25	96	4.4	99	2.9	111	77	117	77	77	173	25.1	93	1.9	117	4.9	125	82
22/HM/1/21	TR	34	27.7	74.1	higher	3	28	1	1	3	4284	1	115	79	97	166	21.7	101	5.2	95	4.8	112	78	137	86	83	169	22.5	116	3.2	113	5.2	160	90
23/HM/1/21	TR	28	22.4	62	higher	2	14	0	0	2	1506	1	120	76	87	171	23.2	151	7.6	117	5.2	118	69	109	75	111	179	25.5	113	2	120	5.9	104	71
24/HM/1/21	TR	36	21.9	61.2	higher	2	16	1	1	3	4719	1	116	86	98	179	25.1	123	7.5	116	5.3	112	86	116	79	91	181	32.9	88	3.5	108	5.3	114	78
25/HM/1/21	TR	39	24.4	65.8	higher	2	16	1	5	3	8718	1	111	72	71	137	23.5	89	2.4	93	5.3	112	83	119	64	71	126	20.3	78	4.8	81	5.2	100	70
26/HM/1/21	TR	27	23	73.5	higher	2	19	0	0	1	412.5	2	106	58	62	166	21.2	81	4.4	109	5	87	61	108	57	69	164	27.6	87	7.4	109	6.4	110	67
27/HM/1/21	TR	33	24.2	66.3	higher	2	20	1	2	2	810	1	118	69	85	160	25.7	80	8.4	96	5.4	103	69	116	68	75	157	23.6	83	3.8	98	6.3	117	67
28/HM/1/21	TR	26	28.6	78.3	higher	2	21	0	0	1	396	2	118	76	85	173	21.2	115	5.1	117	5.4	102	72	117	85	96	169	21.8	109	2.7	129	4.1	106	69
29/HM/1/21	TR	33	30.9	97.3	higher	2	20	0	0	2	742.5	1	108	71	72	164	20.8	90	4.3	100	3.8	110	70	120	72	74	166	19	94	2.1	108	4.5	115	75
30/HM/1/21	TR	37	23.6	67.7	higher	2	18	1	4	3	2106	1	107	76	94	179	39.3	112	9.8	122	7.1	110	77	106	76	88	179	37.5	100	4	118	6.8	103	73
31/HM/1/21	TR	33	27.1	77.7	higher	2	25	1	4	2	1519.5	1	101	72	81	155	26	87	4	97	5.3	103	72	114	68	89	150	21.1	109	3.2	110	4.8	110	69
32/HM/1/21	TR	32	25.3	60.4	higher	2	25	0	0	2	1164	1	98	70	81	173	30	86	4.1	104	7.9	105	65	115	94	76	173	27.1	100	3.1	115	6.4	98	77
33/HM/1/21	TR	28	27.1	71.6	higher	2	18	0	0	1	410	2	115	73	78	176	25.1	110	6.7	122	6.5	124	84	109	69	77	162	26.1	97	4	115	5.2	110	74
34/HM/1/21	TR	29	22.6	61.8	higher	3	28	1	1	1	537	2	108	68	76	179	36.4	105	4.4	92	7.7	104	69	112	65	78	181	37.1	95	5.6	118	8.6	105	67
35/HM/1/21	TR	37	19.6	54.7	higher	2	23	0	0	2	2772	1	102	74	76	176	20.5	91	2.9	120	4.6	100	71	106	69	73	176	19.1	96	2.7	122	6.1	115	79
36/HM/1/21	EDU	31	26.8	71.6	higher	2	20	0	0	2	735	1	98	79	92	166	26.5	90	2.8	108	5.8	101	62	104	68	77	148	22	83	5.1	102	3.8	109	92
37/HM/1/21	EDU	37	29.3	78.3	higher	3	28	1	4	3	4278	1	109	66	83	164	20.7	94	1.5	88	4.1	101	65	111	66	80	137	13.6	104	2.4	98	4.5	111	65
38/HM/1/21	EDU	39	22.2	59.3	higher	2	19	0	0	2	1695	1	104	61	75	179	29.2	83	2.9	116	7.8	108	82	100	61	67	179	22.8	71	5.4	93	6.9	119	58
39/HM/1/21	EDU	30	30.6	86.5	higher	2	26	0	0	1	594	2	116	76	90	155	16.6	102	6.2	112	4.1	111	77	108	74	85	144	16.7	97	4.1	102	5.1	109	72
40/HM/1/21	EDU	30	20.3	58.8	higher	2	24	0	0	3	3572	1	114	89	122	169	23.7	121	5.1	125	6.9	84	61	100	73	88	164	19.2	115	3.7	108	4.8	101	67
41/HM/1/21	EDU	41	25.1	67.7	higher	2	26	0	0	3	4878	1	113	61	83	153	25.6	100	3.8	103	4.2	107	78	116	79	85	157	18	96	3.2	108	5.2	108	79
42/HM/1/21	EDU	28	22.2	66.8	higher	2	26	0	0	2	2466	1	107	70	77	136	27.3	93	5	90	5.5	109	68	89	61	69	135	19.4	91	3	86	5.8	96	58
43/HM/1/21	EDU	36	24.4	66	higher	2	20	0	0	2	893	1	123	78	116	166	24.2	111	5.9	115	5.04	97	66	104	76	98	148	19.3	88	5.7	100	5.5	105	76
44/HM/1/21	EDU	36	21.6	65.5	higher	2	13	0	0	3	5718	1	114	75	78	173	31.1	97	4.9	91	8.2	109	66	107	62	80	171	28.4	99	6.7	108	7.5	113	64
45/HM/1/21	EDU	29	26.5	78.9	higher	2	26	0	0	1	0	2	125	69	83	171	21.2	103	5.4	104	4.5	116	69	133	85	77	166	23.3	112	2.8	100	2.8	108	80
47/HM/1/21	EDU	33	25.2	64.9	higher	2	24	0	0	2	1032	1	105	69	87	166	21.4	96	4.2	115	7.5	96	62	106	68	86	153	22.4	90	3.7	111	6.2	103	63
51/HM/1/21	EDU	30	22.4	56.8	higher	2	23	0	0	2	1053	1	95	61	66	160	22.9	90	5.9	100	5.5	87	61	86	60	62	160	22.2	96	3.1	113	5.6	90	59
53/HM/1/21	EDU	29	24.9	73.3	higher	3	27	1	1	2	1626	1	125	72	75	169	23.7	82	4.9	113	5.7	127	75	111	68	59	148	20	96	4.1	108	5.4	108	74
57/HM/1/21	EDU	26	28.9	83	secondary	2	23	0	0	2	1386	1	139	81	87	164	20.7	90	4.1	109	3.7	105	66	107	77	80	150	17.7	83	5.1	102	3.8	106	63
59/HM/1/21	EDU	29	27.5	82.7	secondary	3	27	0	0	2	1386	1	116	64	81	173	17.9	82	4.2	107	2.9	99	69	99	72	90	141	14.5	94	4.7	93	4.1	102	66
60/HM/1/21	EDU	28	25.3	70.9	higher	2	24	0	0	1	0	2	115	79	98	181	24.7	108	1.9	123	5.4	111	78	123	76	99	144	12.4	113	3.3	101	3.3	113	79
62/HM/1/21	EDU	30	23.2	65.1	higher	2	24	0	0	3	12078	1	112	75	81	179	25.5	98	3.8	116	5.1	116	76	117	73	76	176	24.6	93	5.4	105	5.3	115	76
63/HM/1/21	EDU	32	29.7	74.5	higher	3	27	0	0	1	660	2	123	64	87	173	23.6	93	3.1	136	5.5	113	65	100	65	92	173	18.1	103	5.6	120	4.9	116	68
64/HM/1/21	EDU	32	29.9	82.8	higher	2	26	0	0	2	1866	1	139	88	122	184	20.9	118	5.3	150	5.6	123	74	112	93	123	179	15.5	115	4.7	141	6.1	120	81
66/HM/1/21	EDU	37	21.5	60.1	higher	2	20	0	0	3	4452	1	127	82	71	140	26.4	71	4.1	109	3	110	79	117	76	62	127	24.8	83	3.9	76	4.8	109	69
								0-nullipara		1-low		1 - meet
								1 - parous woman		2-moderate		2- don't meet
										3-high
